# Supplementary material for: Malnutrition and its determinants among older adults living in foster families in Guadeloupe (French West Indies). A cross-sectional study
Source: PLoS One. 2024 Jun 21;19(6):e0304998. doi: 10.1371/journal.pone.0304998 (PMC11192354; doi:10.1371/journal.pone.0304998)
Supplement: S1 Dataset — (CSV) [file pone.0304998.s002.csv]

SUBJID	age	SEX	bmi	diabetes	hypertension	heart_failure	infarctus	stroke	hypercholesterolemia	depression	dementia	parkinson_dis	arthritis	cancer	kidney_dis	hearing_dis	hemiplegia	vision_loss	CESD	SCORE_MNA	ADL_TOTAL	SPPB	QOLAD	SCORE_MMSE
FA001-P001	95	Femme		Oui	Non	Non	Non	Non	Non	Non	Oui	Non	Non	Non	Non	Non	Non	Oui		5	2,5	1	38	6
FA002-P001	86	Femme		Oui	Oui	Oui	Non	Non	Non	Oui	Non	Non	Non	Non	Oui	Non	Non	Non	17	6	1	0	28	19
FA002-P002	88	Femme		Non	Oui	Non	Non	Non	Non	Non	Oui	Non	Non	Non	Non	Non	Non	Non		5	0	0		0
FA002-P003	100	Homme		Non	Non	Non	Non	Non	Non	Oui	Oui	Non	Non	Non	Non	Oui	Non	Non		9	0	0		0
FA003-P001	75	Femme		Non	Oui	Non	Non	Non	Non	Oui	Oui	Oui	Oui	Non	Non	Non	Non	Oui	34	12	2		26	16
FA003-P003	85	Homme	22,65	Non	Non	Non	Non	Non	Non	Non	Non	Non	Non	Non	Non	Non	Non	Non	0	14	6	6	37	23
FA004-P001	105	Femme		Non	Non	Non	Non	Non	Non	Non	Non	Non	Non	Non	Non	Non	Non	Non	0	3	5	5	30	15
FA004-P002	91	Femme		Non	Non	Non	Non	Non	Non	Oui	Oui	Non	Non	Non	Non	Non	Non	Non		7	0	0		0
FA004-P003	97	Femme		Non	Oui	Non	Non	Non	Non	Non	Oui	Non	Non	Non	Oui	Oui	Non	Oui		4	0	0		0
FA005-P001	62	Femme	21,5	Non	Non	Non	Non	Non	Non	Non	Oui	Non	Non	Non	Non	Non	Non	Non		6	0,5	0		0
FA005-P002	86	Femme		Non	Non	Non	Non	Non	Non	Oui	Non	Oui	Non	Non	Non	Non	Non	Non	10	5	0	0	21	20
FA005-P003	88	Femme		Non	Oui	Oui	Non	Non	Non	Non	Oui	Oui	Non	Non	Non	Non	Non	Non		7	0,5	0	50	9
FA006-P001	73	Homme		Non	Oui	Non	Non	Oui	Non	Non	Non	Non	Non	Non	Non	Non	Oui	Non	27	7	0	0	16
FA006-P002	87	Femme		Non	Oui	Non	Non	Non	Non	Non	Non	Non	Non	Non	Non	Non	Non	Non	20	12	1	0	26	19
FA007-P001	90	Femme		Oui	Oui	Non	Non	Non	Non	Non	Oui	Oui	Non	Non	Non	Non	Non	Non		10	0,5	0		0
FA007-P002	88	Homme		Non	Oui	Non	Non	Oui	Non	Non	Non	Non	Non	Non	Non	Non	Oui	Non		11	0	0		12
FA008-P001	86	Femme		Oui	Oui	Non	Non	Non	Non	Non	Non	Non	Non	Non	Non	Non	Non	Non	20	8	1	0	24	23
FA008-P002	73	Homme		Non	Non	Non	Non	Non	Non	Oui	Oui	Non	Non	Non	Non	Non	Non	Non		10	0	0		0
FA009-P001	86	Femme	25,88	Oui	Oui	Non	Non	Non	Non	Non	Oui	Non	Non	Non	Non	Non	Non	Oui		12	5,5	3	20	17
FA010-P001	79	Homme	22,46	Oui	Non	Non	Non	Non	Non	Non	Oui	Non	Non	Non	Non	Non	Non	Non	3	14	3	6	39	17
FA010-P002	74	Homme		Oui	Oui	Non	Non	Non	Non	Oui	Non	Non	Non	Non	Non	Non	Non	Non	18	10	5	7	25	24
FA011-P001	91	Femme	22,77	Non	Oui	Non	Non	Oui	Non	Oui	Oui	Non	Non	Non	Non	Non	Oui	Oui		10	0,5	0		0
FA011-P002	89	Femme		Non	Non	Non	Non	Non	Non	Non	Oui	Non	Non	Non	Non	Non	Non	Oui		12	0	0		0
FA012-P001	86	Femme		Oui	Non	Non	Non	Non	Non	Non	Oui	Oui	Non	Non	Non	Non	Non	Non		7	0,5	5		0
FA012-P002	79	Homme		Non	Oui	Non	Non	Non	Non	Non	Non	Non	Non	Non	Non	Non	Non	Oui	21	12	1,5	1	18	21
FA013-P001	68	Femme		Oui	Oui	Non	Non	Non	Non	Non	Oui	Non	Oui	Non	Non	Non	Non	Non		11	0,5	1		0
FA014-P001	91	Femme		Oui	Oui	Non	Non	Non	Non	Oui	Non	Non	Non	Non	Non	Non	Non	Oui		9	0	0		0
FA014-P002	74	Homme	32,28	Oui	Oui	Oui	Oui	Non	Non	Non	Non	Non	Non	Non	Non	Non	Non	Oui	24	9	0	0	24	11
FA015-P001	60	Femme		Non	Non	Non	Non	Non	Non	Non	Oui	Non	Non	Non	Non	Non	Non	Non		7	0	0		0
FA015-P002	88	Femme		Non	Oui	Non	Non	Non	Non	Oui	Oui	Non	Non	Non	Non	Non	Non	Non		9	0	0	19	18
FA016-P001	64	Homme		Non	Non	Non	Non	Non	Non	Non	Non	Non	Non	Non	Non	Non	Non	Non		12	4	1		0
FA016-P002	69	Femme		Non	Non	Non	Non	Non	Non	Non	Non	Non	Non	Non	Non	Non	Non	Non		11	0	0		0
FA017-P001	70	Homme	22,99	Non	Non	Non	Non	Non	Non	Non	Non	Non	Non	Non	Non	Non	Non	Non		14	0	2		0
FA018-P001	86	Femme		Non	Non	Non	Non	Non	Non	Oui	Oui	Oui	Non	Non	Non	Non	Non	Non		12	0			0
FA019-P001	63	Homme		Non	Non	Non	Non	Non	Non	Non	Non	Non	Non	Non	Non	Non	Non	Non		11	0	0		0
FA019-P002	97	Homme		Non	Oui	Non	Non	Oui	Oui	Non	Non	Non	Non	Non	Non	Non	Oui	Non		7	0	0		0
FA020-P001	93	Femme		Non	Non	Non	Non	Non	Oui	Non	Oui	Non	Non	Non	Non	Non	Non	Non		8	0	0		0
FA020-P002	100	Femme		Non	Non	Non	Non	Non	Non	Non	Oui	Non	Non	Non	Non	Non	Non	Oui	10	12	0	0	35	28
FA021-P001	61	Homme		Non	Non	Non	Non	Non	Non	Non	Oui	Oui	Non	Non	Non	Non	Non	Non		8	0,5	0		0
FA022-P001	91	Femme		Non	Oui	Non	Non	Non	Non	Non	Oui	Non	Non	Non	Non	Non	Non	Non	24	8	1	0	15	18
FA022-P002	77	Homme		Non	Non	Non	Non	Non	Non	Non	Oui	Non	Non	Non	Non	Oui	Non	Oui	60	6	0	0	15	13
FA023-P001	74	Femme	20,65	Non	Non	Non	Non	Non	Non	Non	Non	Non	Non	Non	Non	Non	Non	Non		9	1	0		0
FA023-P002	87	Femme		Non	Non	Non	Non	Non	Non	Non	Oui	Non	Oui	Non	Non	Non	Non	Non		8	1	0		0
FA023-P003	94	Femme		Non	Non	Non	Non	Non	Non	Non	Oui	Non	Non	Non	Non	Non	Non	Non		7	0,5	2		0
FA024-P001	86	Homme		Oui	Oui	Non	Non	Oui	Oui	Non	Oui	Oui	Non	Non	Non	Non	Oui	Oui	0	6	0	0	23	15
FA024-P002	85	Homme		Non	Oui	Non	Non	Non	Non	Non	Oui	Oui	Non	Non	Non	Non	Non	Oui		9	0,5	0		0
FA025-P001	85	Femme		Oui	Non	Oui	Non	Non	Non	Non	Oui	Non	Non	Non	Non	Non	Non	Non	60	8	0,5	0	16	9
FA025-P002	78	Homme		Non	Non	Non	Non	Oui	Non	Oui	Non	Non	Non	Non	Non	Non	Oui	Non	3	12	2,5	0	39	23
FA026-P001	61	Femme		Non	Non	Oui	Non	Oui	Non	Oui	Oui	Non	Non	Non	Non	Non	Oui	Non		7	0	0		0
FA026-P002	71	Femme		Non	Oui	Non	Non	Non	Non	Oui	Non	Non	Non	Non	Non	Non	Non	Non	6	11	6	3	20	23
FA026-P003	88	Femme		Non	Oui	Non	Non	Oui	Non	Oui	Oui	Non	Non	Non	Non	Non	Non	Non		11	1	0		0
FA027-P001	90	Femme		Non	Non	Non	Non	Non	Non	Non	Oui	Non	Non	Non	Non	Non	Non	Non		7	0	0		0
FA027-P002	71	Homme		Non	Non	Non	Non	Non	Non	Non	Non	Oui	Non	Non	Non	Non	Non	Non	0	14	6	5	28	18
FA027-P003	101	Homme		Non	Non	Non	Non	Non	Non	Non	Oui	Non	Non	Non	Non	Non	Non	Non		12	0	0
FA028-P001	83	Homme	19,49	Non	Non	Non	Non	Non	Non	Non	Non	Non	Non	Non	Non	Non	Non	Non	0	9	3	0	28	24
FA028-P002	94	Femme		Non	Non	Non	Non	Non	Non	Non	Oui	Non	Non	Non	Non	Non	Non	Non	0	13	2,5	1	39
FA029-P001	77	Femme	23,05	Non	Non	Non	Non	Non	Non	Non	Non	Non	Non	Non	Non	Non	Non	Non		9	1	1	17	22
FA029-P002	98	Femme	20,77	Non	Non	Non	Non	Non	Non	Non	Oui	Non	Non	Non	Non	Non	Non	Oui		5	0	0		0
FA030-P001	85	Femme		Non	Oui	Non	Non	Non	Non	Oui	Oui	Non	Non	Non	Non	Non	Non	Non		3	2	0		0
FA030-P002	89	Femme		Non	Non	Non	Non	Non	Non	Non	Oui	Non	Oui	Non	Non	Non	Non	Oui	19	11	3	0	29	18
FA031-P001	84	Femme	16	Oui	Non	Non	Non	Non	Non	Oui	Non	Non	Non	Non	Non	Non	Non	Oui		8	3,5	2		0
FA032-P001	62	Homme	26,18	Oui	Non	Non	Non	Non	Non	Non	Non	Non	Non	Non	Non	Non	Non	Oui	0	11	4	8	39	22
FA032-P002	99	Femme		Oui	Non	Oui	Non	Oui	Non	Non	Non	Non	Non	Non	Non	Non	Non	Non		5	0	0
FA032-P003	103	Femme		Non	Non	Oui	Non	Oui	Non	Non	Non	Non	Non	Non	Non	Non	Non	Non		9	0	0		0
FA033-P001	88	Femme		Oui	Oui	Oui	Non	Oui	Non	Oui	Oui	Non	Oui	Non	Non	Non	Non	Oui	31	6	0,5	0	14
FA033-P002	91	Femme		Oui	Oui	Non	Non	Non	Non	Non	Oui	Oui	Non	Non	Non	Oui	Non	Non		8	1	0		0
FA033-P003	107	Homme		Non	Non	Non	Non	Non	Non	Non	Oui	Non	Non	Non	Non	Oui	Non	Oui		8	0	0		0
FA034-P001	74	Femme	21,51	Non	Oui	Non	Non	Non	Non	Oui	Non	Non	Non	Non	Non	Non	Non	Non	0	8	6	11	34	30
FA035-P001	76	Homme		Non	Non	Non	Non	Non	Non	Non	Non	Non	Non	Non	Non	Non	Oui	Non		5	0	0		0
FA035-P002	63	Femme	39,64	Non	Oui	Non	Non	Non	Non	Non	Non	Non	Non	Non	Non	Non	Non	Non	0	10	5,5	4	39	21
FA035-P003	68	Homme		Oui	Oui	Non	Non	Non	Oui	Oui	Non	Non	Non	Non	Non	Non	Oui	Non		14	3	0		19
FA036-P001	81	Femme		Non	Oui	Oui	Non	Oui	Non	Non	Non	Oui	Non	Non	Non	Non	Non	Non	60	7	1	0	15	12
FA037-P001	94	Femme		Oui	Oui	Oui	Non	Non	Non	Oui	Oui	Non	Non	Non	Non	Non	Non	Non	26	11	0,5	0	23	19
FA037-P002	86	Femme		Oui	Oui	Non	Oui	Oui	Non	Non	Oui	Non	Non	Non	Oui	Non	Non	Oui	13	11	2	0	30	20
FA038-P001	90	Femme		Non	Non	Non	Non	Non	Non	Oui	Oui	Non	Non	Non	Non	Non	Non	Oui		9	0	0		0
FA038-P002	85	Homme		Non	Oui	Non	Non	Oui	Oui	Non	Oui	Oui	Non	Non	Non	Non	Non	Oui	41	6	1,5	0	26	14
FA038-P003	85	Femme		Non	Non	Non	Non	Non	Non	Non	Oui	Non	Non	Non	Non	Non	Non	Non		8	1	0		0
FA039-P001	73	Femme	22,76	Non	Non	Non	Non	Non	Non	Non	Non	Non	Non	Non	Non	Non	Non	Non		8	5	3		11
FA040-P001	73	Homme	25,64	Non	Oui	Non	Non	Non	Oui	Non	Non	Non	Non	Non	Non	Non	Non	Non	8	16	3	2	31	25
FA040-P002	93	Femme	17,9	Non	Oui	Oui	Non	Non	Non	Non	Oui	Non	Non	Non	Non	Oui	Non	Oui	21	9	2,5	4	32	19
FA041-P001	89	Homme		Non	Non	Non	Non	Non	Non	Non	Non	Non	Non	Non	Non	Non	Non	Non		12	3	0		0
FA041-P002	67	Homme		Oui	Non	Non	Non	Non	Non	Non	Non	Non	Non	Non	Non	Non	Non	Non		11	1,5	1		0
FA042-P001	75	Homme		Non	Non	Non	Non	Non	Non	Oui	Non	Non	Non	Non	Non	Oui	Non	Non		12	2	2		0
FA043-P001	71	Homme	20,07	Oui	Oui	Non	Non	Non	Oui	Non	Non	Non	Non	Non	Non	Non	Non	Non		13	4	3	36
FA044-P001	92	Femme		Non	Non	Non	Non	Non	Non	Oui	Non	Non	Non	Non	Non	Oui	Non	Oui	0	8	3	0	25	23
FA044-P002	83	Femme		Non	Oui	Non	Non	Non	Non	Non	Oui	Non	Non	Non	Non	Non	Non	Non		9	0,5	0		0
FA045-P001	66	Femme	34,22	Non	Non	Non	Non	Non	Non	Non	Non	Non	Non	Non	Non	Non	Non	Non	29	15	4,5	1	23	14
FA046-P001	64	Femme		Non	Non	Non	Non	Non	Non	Non	Non	Non	Non	Non	Non	Non	Non	Non		9	4,5	0		0
FA046-P002	88	Homme		Non	Oui	Non	Non	Oui	Non	Non	Oui	Non	Non	Non	Non	Non	Oui	Oui		5	0	0		0
FA047-P001	86	Homme	30,44	Oui	Oui	Oui	Non	Non	Non	Oui	Non	Non	Non	Non	Non	Non	Non	Non		10	0	0
FA048-P001	69	Homme		Non	Non	Non	Non	Non	Non	Non	Non	Non	Non	Non	Non	Non	Non	Non		11	4	1		0
FA048-P002	74	Homme	22,49	Non	Non	Non	Non	Oui	Oui	Non	Non	Non	Non	Oui	Non	Non	Non	Non	0	17	5,5	6	35	30
FA049-P001	72	Homme		Oui	Oui	Oui	Non	Oui	Oui	Non	Non	Non	Non	Non	Non	Oui	Oui	Non		7	0	0		0
FA050-P001	79	Femme		Non	Non	Non	Non	Non	Non	Non	Non	Non	Non	Non	Non	Non	Non	Non		11	0,5	0		0
FA050-P002	93	Femme		Non	Oui	Non	Non	Non	Non	Oui	Non	Non	Non	Non	Non	Non	Oui	Oui		8	0	0	17
FA050-P003	95	Femme		Non	Oui	Non	Non	Oui	Non	Oui	Non	Non	Non	Non	Non	Non	Non	Oui	34	16	3	0	31
FA051-P001	78	Homme		Non	Non	Non	Non	Non	Non	Non	Non	Non	Non	Non	Non	Oui	Non	Non		10	2	0		0
FA052-P001	92	Homme		Oui	Oui	Oui	Non	Non	Oui	Non	Oui	Non	Non	Non	Non	Oui	Non	Non	0	12	2	5	39	13
FA052-P002	85	Femme		Non	Non	Non	Non	Non	Non	Non	Oui	Non	Non	Non	Non	Non	Non	Non		5	0,5	0		0
FA053-P001	62	Homme		Non	Oui	Non	Non	Non	Non	Oui	Non	Non	Non	Non	Non	Non	Non	Oui	13	12	1,5	2	32	29
FA053-P002	76	Homme		Non	Oui	Non	Non	Non	Non	Non	Non	Non	Non	Non	Non	Non	Non	Oui		10	0,5	0		0
FA054-P001	75	Homme		Non	Oui	Non	Non	Oui	Oui	Non	Oui	Non	Non	Non	Non	Non	Non	Non		11	2	1		0
FA054-P002	71	Femme		Non	Non	Non	Non	Non	Non	Oui	Oui	Non	Non	Non	Non	Non	Non	Non		11	2	0
FA055-P001	83	Femme		Non	Non	Non	Non	Non	Non	Non	Oui	Non	Non	Non	Non	Non	Non	Non		11	2	0		0
FA055-P002	89	Femme		Non	Oui	Oui	Non	Oui	Non	Oui	Non	Non	Non	Non	Non	Non	Oui	Non		5	0	0	13
FA056-P001	72	Femme		Non	Non	Non	Non	Oui	Non	Non	Non	Non	Non	Non	Oui	Non	Oui	Oui		7	1	0		0
FA056-P002	87	Femme		Non	Oui	Non	Non	Non	Non	Oui	Non	Non	Non	Non	Non	Non	Non	Non		8	0	0		0
